# Supplementary material for: Kidney microRNA Expression Pattern in Type 2 Diabetic Nephropathy in BTBR Ob/Ob Mice
Source: Front Pharmacol. 2022 Mar 16;13:778776. doi: 10.3389/fphar.2022.778776 (PMC8966705; doi:10.3389/fphar.2022.778776)
Supplement: Supplementary file 1 [file Table2.XLSX]

## Sheet: Hoja1
gene_id	miRNA name	q_value	Fold change OB_vs_WT	Log2-fold change
ENSMUSG00000065397	Mir155	0.000635794	3.06	1.61248	Suppl Table 2: List of the 191 miRNAs obtained in the comparative analysis of BTBR ob/ob vs. BTBR WT groups.
ENSMUSG00000065402	Mir122	0.000635794	5.37	2.42577
ENSMUSG00000065411	Mir195a	0.000635794	2.56	1.35626
ENSMUSG00000065417	Mir340	0.000635794	5.06	2.3405
ENSMUSG00000065418	Mir322	0.000635794	3.36	1.74744
ENSMUSG00000065422	Mir221	0.000635794	3.06	1.61337
ENSMUSG00000065429	Mir345	0.000635794	3.99	1.99561
ENSMUSG00000065431	Mir186	0.000635794	4.52	2.17788
ENSMUSG00000065439	Mir140	0.000635794	3.54	1.82297
ENSMUSG00000065443	Mir196b	0.000635794	5.90	2.56052
ENSMUSG00000065446	Mir139	0.000635794	4.39	2.13373
ENSMUSG00000065471	Mir222	0.000635794	3.00	1.58574
ENSMUSG00000065477	Mir411	0.000635794	7.24	2.85536
ENSMUSG00000065484	Mir130a	0.000635794	3.25	1.70231
ENSMUSG00000065489	Mir365-2	0.000635794	4.01	2.00327
ENSMUSG00000065493	Mir34a	0.000635794	13.04	3.70487
ENSMUSG00000065498	Mir379	0.000635794	7.89	2.97987
ENSMUSG00000065503	Mir351	0.000635794	4.43	2.14656
ENSMUSG00000065507	Mir204	0.000635794	7.84	2.97045
ENSMUSG00000065510	Mir361	0.000635794	3.03	1.60094
ENSMUSG00000065515	Mir152	0.000635794	3.77	1.91556
ENSMUSG00000065528	Mir320	0.000635794	3.00	1.58463
ENSMUSG00000065537	Mir132	0.000635794	9.68	3.27506
ENSMUSG00000065543	Mir330	0.000635794	3.89	1.95877
ENSMUSG00000065546	Mir196a-1	0.000635794	5.91	2.56386
ENSMUSG00000065551	Mir210	0.000635794	6.79	2.76273
ENSMUSG00000065556	Mir101b	0.000635794	5.00	2.32273
ENSMUSG00000065560	Mir148b	0.000635794	3.71	1.88949
ENSMUSG00000065586	Mir96	0.000635794	3.41	1.7702
ENSMUSG00000065587	Mir34c	0.000635794	2.92	1.54828
ENSMUSG00000065592	Mir145a	0.000635794	5.69	2.50804
ENSMUSG00000065593	Mir339	0.000635794	4.44	2.15108
ENSMUSG00000065611	Mir23a	0.000635794	3.54	1.82462
ENSMUSG00000065612	Mir151	0.000635794	3.91	1.96898
ENSMUSG00000065616	Mir375	0.000635794	6.18	2.62656
ENSMUSG00000065619	Mir183	0.000635794	2.68	1.42212
ENSMUSG00000070076	Mir127	0.000635794	5.18	2.37431
ENSMUSG00000070102	Mir455	0.000635794	5.93	2.56817
ENSMUSG00000070130	Mir328	0.000635794	2.83	1.49863
ENSMUSG00000076010	Mir615	0.000635794	3.31	1.72522
ENSMUSG00000076011	Mir652	0.000635794	5.52	2.46576
ENSMUSG00000076122	Mir503	0.000635794	2.83	1.50052
ENSMUSG00000076140	Mir542	0.000635794	3.76	1.91063
ENSMUSG00000076255	Mir92b	0.000635794	3.40	1.76455
ENSMUSG00000076338	Mir181d	0.000635794	3.44	1.78302
ENSMUSG00000076361	Mir182	0.000635794	2.89	1.52997
ENSMUSG00000076376	Mir674	0.000635794	3.77	1.91341
ENSMUSG00000076398	Mir676	0.000635794	3.95	1.98033
ENSMUSG00000077042	Mir574	0.000635794	3.61	1.85063
ENSMUSG00000080645	Mir1198	0.000635794	3.77	1.91554
ENSMUSG00000092830	Mir3963	0.000635794	7.56	2.91922
ENSMUSG00000092998	Mir5099	0.000635794	5.14	2.36136
ENSMUSG00000098343	Mir6240	0.000635794	2.63	1.39321
ENSMUSG00000098756	Mir378d	0.000635794	2.71	1.43775
ENSMUSG00000098973	Mir6236	0.000635794	6.87	2.78124
ENSMUSG00000099036	Mir378c	0.000635794	3.46	1.7887
ENSMUSG00000099169	Mir7j	0.000635794	3.90	1.96335
ENSMUSG00000104618	Mir1839	0.000635794	3.49	1.80431
ENSMUSG00000105196	Mir142	0.000635794	3.75	1.90715
ENSMUSG00000105458	Mir3074-2	0.000635794	4.23	2.07899
ENSMUSG00000065476	Mir30b	0.00114916	4.01	2.00522
ENSMUSG00000106465	Mir374c	0.00114916	5.01	2.3237
ENSMUSG00000105497	Mir191	0.00204448	3.00	1.58504
ENSMUSG00000065464	Mir185	0.00324836	2.94	1.55348
ENSMUSG00000065470	Mir149	0.00324836	3.25	1.699
ENSMUSG00000065500	Mir10b	0.00364284	4.84	2.27542
ENSMUSG00000065580	Mir15b	0.00364284	3.03	1.6012
ENSMUSG00000070106	Mir363	0.00431115	2.13	1.08865
ENSMUSG00000076066	Mir223	0.00431115	3.64	1.86551
ENSMUSG00000105200	Mir378a	0.00431115	4.68	2.22732
ENSMUSG00000065542	Mir224	0.00502066	2.80	1.4869
ENSMUSG00000065582	Mir194-2	0.00535669	2.49	1.31679
ENSMUSG00000065408	Mir31	0.00569289	3.13	1.64402
ENSMUSG00000065520	Mir128-1	0.00697744	4.37	2.12603
ENSMUSG00000105220	Mir497	0.00754213	2.00	1.00174
ENSMUSG00000105972	Mir1843a	0.00809005	3.09	1.62575
ENSMUSG00000065495	Mir150	0.00863873	1.93	0.949225
ENSMUSG00000065518	Mir423	0.00973845	2.37	1.24658
ENSMUSG00000065574	Mir203	0.0100452	2.26	1.17531
ENSMUSG00000076062	Mir92-1	0.0116547	3.21	1.68265
ENSMUSG00000076460	Mir744	0.0159893	2.64	1.40228
ENSMUSG00000065548	Mir29c	0.0161905	3.84	1.94147
ENSMUSG00000065613	Mir92-2	0.0168303	1.85	0.886348
ENSMUSG00000070074	Mir484	0.0168303	3.25	1.70075
ENSMUSG00000065396	Mir99b	0.0175788	4.22	2.07712
ENSMUSG00000076457	Mir802	0.0180327	44.55	5.47734
ENSMUSG00000065462	Mir200c	0.0195586	2.86	1.5172
ENSMUSG00000070139	Mir532	0.0237531	5.05	2.33494
ENSMUSG00000076357	Mir653	0.0266784	5.26	2.39408
ENSMUSG00000065395	Mir193a	0.0271199	1.80	0.845174
ENSMUSG00000065601	Mir146	0.0271199	3.28	1.71454
ENSMUSG00000065610	Mir29a	0.0280719	3.63	1.85821
ENSMUSG00000065607	Mir331	0.0293941	5.83	2.543
ENSMUSG00000065532	Mir187	0.0301367	1.73	0.792576
ENSMUSG00000065571	Mir326	0.0325777	3.71	1.89102
ENSMUSG00000077962	Mir874	0.0336009	3.69	1.88512
ENSMUSG00000076049	Mir598	0.0420373	4.50	2.1715
ENSMUSG00000065451	Mir101a	0.0467852	8.52	3.0905
ENSMUSG00000093011	Mir100	0.0475808	2.07	1.05307
ENSMUSG00000065483	Mir181c	0.0585781	3.68	1.87971
ENSMUSG00000065468	Mir26b	0.0600149	3.58	1.84131
ENSMUSG00000065444	Mir27a	0.0674205	2.16	1.11314
ENSMUSG00000070127	Mir146b	0.0681249	2.24	1.16618
ENSMUSG00000065527	Mir93	0.0698178	3.19	1.6727
ENSMUSG00000070108	Mir500	0.080328	6.05	2.59594
ENSMUSG00000065533	Mir205	0.0961149	3.30	1.72198
ENSMUSG00000088559	Mir1981	0.0986707	4.74	2.24602
ENSMUSG00000076041	Mir20b	0.10555	1.59	0.667086
ENSMUSG00000089139	Mir1964	0.114241	3.34	1.74086
ENSMUSG00000065455	Mir21a	0.115684	6.25	2.64456
ENSMUSG00000076123	Mir700	0.118213	5.19	2.37546
ENSMUSG00000065456	Mir106a	0.123718	1.67	0.739653
ENSMUSG00000105799	Mir126b	0.125109	3.83	1.9392
ENSMUSG00000065436	Mir342	0.126418	7.49	2.90576
ENSMUSG00000098771	Mir6538	0.139552	0.32	-1.65786
ENSMUSG00000065594	Mir107	0.14137	2.79	1.47853
ENSMUSG00000065602	Mirlet7f-2	0.14195	4.41	2.14136
ENSMUSG00000105904	Mir24-1	0.144896	3.62	1.85487
ENSMUSG00000065394	Mir25	0.144977	2.89	1.53221
ENSMUSG00000065474	Mir141	0.145221	16.23	4.02057
ENSMUSG00000065505	Mir148a	0.150447	2.61	1.38285
ENSMUSG00000065488	Mir196a-2	0.165779	6.58	2.71914
ENSMUSG00000065434	Mir7-1	0.176998	6.22	2.63677
ENSMUSG00000104755	Mir677	0.180144	3.30	1.72214
ENSMUSG00000065573	Mir350	0.186443	8.16	3.02783
ENSMUSG00000065583	Mir218-2	0.200546	4.38	2.13036
ENSMUSG00000065437	Mir30d	0.200734	2.30	1.1992
ENSMUSG00000077921	Mir872	0.201082	4.88	2.28662
ENSMUSG00000065516	Mir214	0.205094	5.56	2.47464
ENSMUSG00000070100	Mir362	0.210048	4.66	2.22169
ENSMUSG00000076946	Mir582	0.211074	3.94	1.97958
ENSMUSG00000065565	Mir181a-1	0.215617	1.93	0.950249
ENSMUSG00000065494	Mir28a	0.218024	6.95	2.79656
ENSMUSG00000092807	Mir199b	0.220107	4.82	2.26904
ENSMUSG00000105399	Mir1843b	0.235163	2.29	1.19311
ENSMUSG00000076143	Mir708	0.24216	2.47	1.30319
ENSMUSG00000065472	Mir125b-2	0.243686	2.76	1.46671
ENSMUSG00000076379	Mir190a	0.276804	6.16	2.62206
ENSMUSG00000065400	Mir200a	0.294657	3.29	1.7195
ENSMUSG00000065579	Mir425	0.298596	5.87	2.55376
ENSMUSG00000080441	Mir1249	0.304474	4.99	2.32033
ENSMUSG00000076387	Mir671	0.304585	3.64	1.86218
ENSMUSG00000065412	Mir29b-2	0.322902	3.28	1.71172
ENSMUSG00000065406	Mirlet7i	0.329442	2.00	1.00338
ENSMUSG00000065581	Mir194-1	0.338153	2.85	1.50946
ENSMUSG00000065479	Mir125a	0.341333	2.64	1.40197
ENSMUSG00000065529	Mir22	0.343452	4.75	2.24752
ENSMUSG00000065603	Mir218-1	0.351002	3.85	1.94299
ENSMUSG00000092995	Mir16-1	0.355193	4.48	2.16398
ENSMUSG00000065501	Mir335	0.361052	2.72	1.4432
ENSMUSG00000065534	Mir324	0.380745	3.22	1.68684
ENSMUSG00000065549	Mir200b	0.381907	2.92	1.54656
ENSMUSG00000088054	Mir1968	0.382382	2.89	1.53131
ENSMUSG00000065509	Mir421	0.386791	5.64	2.49696
ENSMUSG00000065563	Mir103-2	0.39158	2.65	1.40413
ENSMUSG00000065405	Mir30a	0.393292	3.98	1.99363
ENSMUSG00000093007	Mir15a	0.393361	2.99	1.57856
ENSMUSG00000065440	Mirlet7g	0.401004	3.62	1.85579
ENSMUSG00000065590	Mir212	0.405044	6.24	2.6426
ENSMUSG00000065490	Mir30c-1	0.414394	2.35	1.23235
ENSMUSG00000065430	Mir26a-2	0.414627	3.12	1.64038
ENSMUSG00000065530	Mir99a	0.429002	3.65	1.86676
ENSMUSG00000065599	Mir23b	0.437736	2.86	1.51695
ENSMUSG00000065427	Mir429	0.440541	2.59	1.37461
ENSMUSG00000065523	Mir192	0.446244	2.59	1.37442
ENSMUSG00000065544	Mir32	0.458932	3.09	1.62614
ENSMUSG00000076251	Mir501	0.471434	4.62	2.20698
ENSMUSG00000065519	Mir10a	0.485282	3.43	1.77782
ENSMUSG00000065442	Mir20a	0.493818	2.40	1.26468
ENSMUSG00000077931	Mir877	0.500698	2.46	1.29955
ENSMUSG00000065508	Mir17	0.563376	3.16	1.66111
ENSMUSG00000105167	Snord43	0.573211	2.65	1.40524
ENSMUSG00000065514	Mir106b	0.574531	3.77	1.91362
ENSMUSG00000065540	Mir126a	0.578473	2.07	1.04831
ENSMUSG00000092985	Mir378b	0.589894	2.15	1.10234
ENSMUSG00000105758	Mirlet7e	0.59619	2.39	1.25498
ENSMUSG00000065445	Mir143	0.598778	1.84	0.881384
ENSMUSG00000065421	Mirlet7a-1	0.635708	1.77	0.823058
ENSMUSG00000106228	Mir3073b	0.646441	1.58	0.655368
ENSMUSG00000104627	Mir3535	0.687556	1.54	0.624583
ENSMUSG00000065475	Mir27b	0.733546	1.62	0.693326
ENSMUSG00000065536	Mir98	0.785506	1.52	0.606128
ENSMUSG00000065557	Mirlet7c-1	0.794768	1.28	0.355898
ENSMUSG00000065564	Mirlet7b	0.848392	0.88	-0.179743
ENSMUSG00000093354	Mir125b-1	0.852445	2.28	1.18722
ENSMUSG00000065608	Mirlet7c-2	0.910678	0.87	-0.205947
ENSMUSG00000065453	Mirlet7d	0.913446	1.05	0.0699476
ENSMUSG00000105621	Mirlet7f-1	0.91912	1.15	0.205971
ENSMUSG00000106471	Mir3107	0.934913	1.07	0.0970869
ENSMUSG00000105428	Mir3068	0.990955	1.01	0.0117078
ENSMUSG00000106463	Mir1291	0.996795	1.00	-0.00584327
